# Supplementary material for: Prediction of Cancer Proneness under Influence of X-rays with Four DNA Mutability and/or Three Cellular Proliferation Assays
Source: Cancers (Basel). 2024 Sep 18;16(18):3188. doi: 10.3390/cancers16183188 (PMC11430126; doi:10.3390/cancers16183188)
Supplement: Supplementary file 1 [file cancers-16-03188-s001.zip]

Archive with 1 entries (1 files):
- cancers-3171888-supplementary.pdf
